# Supplementary material for: Scrutinized lipid utilization disrupts Amphotericin-B responsiveness in clinical isolates of Leishmania donovani
Source: eLife. 2025 May 27;14:RP102857. doi: 10.7554/eLife.102857 (PMC12113272; doi:10.7554/eLife.102857)
Supplement: Figure 3—source data 1. [file elife-102857-fig3-data1.zip]

Archive with 8 entries (5 files):
- Figure 3 source data/
- Figure 3 source data/Figure 3 Source data 1/
- Figure 3 source data/Figure 3 Source data 1/KMP11 Marker.tif
- Figure 3 source data/Figure 3 Source data 1/kmp11.tif
- Figure 3 source data/Figure 3 Source data 1/pv lamp1_b-actin.tif
- Figure 3 source data/Figure 3 source data 2/
- Figure 3 source data/Figure 3 source data 2/b actin whole cell lysate.tif
- Figure 3 source data/Figure 3 source data 2/LAMP 1 whole cell lysate.tif
