# Supplementary material for: Scrutinized lipid utilization disrupts Amphotericin-B responsiveness in clinical isolates of Leishmania donovani
Source: eLife. 2025 May 27;14:RP102857. doi: 10.7554/eLife.102857 (PMC12113272; doi:10.7554/eLife.102857)
Supplement: Figure 4—source data 1. [file elife-102857-fig4-data1.zip]

Archive with 5 entries (4 files):
- Figure 4 source data 1/
- Figure 4 source data 1/b actin.tif
- Figure 4 source data 1/coffilin.tif
- Figure 4 source data 1/Ladder.tif
- Figure 4 source data 1/p coffilin.tif
