# Supplementary material for: Scrutinized lipid utilization disrupts Amphotericin-B responsiveness in clinical isolates of Leishmania donovani
Source: eLife. 2025 May 27;14:RP102857. doi: 10.7554/eLife.102857 (PMC12113272; doi:10.7554/eLife.102857)
Supplement: Figure 4—figure supplement 1—source data 1. [file elife-102857-fig4-figsupp1-data1.zip]

Archive with 11 entries (8 files):
- figure 4 supplementary 1 source data/
- figure 4 supplementary 1 source data/Marked Figure 4 Figure supplement 1/
- figure 4 supplementary 1 source data/Marked Figure 4 Figure supplement 1/Fig 4 Figure supplement 1.tif
- figure 4 supplementary 1 source data/Original file/
- figure 4 supplementary 1 source data/Original file/b actin.tif
- figure 4 supplementary 1 source data/Original file/B-actin.tif
- figure 4 supplementary 1 source data/Original file/coffilin.tif
- figure 4 supplementary 1 source data/Original file/Final LDL SiRNA and infection.tif
- figure 4 supplementary 1 source data/Original file/ladder.tif
- figure 4 supplementary 1 source data/Original file/p coffilin ladder.jpg
- figure 4 supplementary 1 source data/Original file/p coffilin.jpg
