# Supplementary material for: Scrutinized lipid utilization disrupts Amphotericin-B responsiveness in clinical isolates of Leishmania donovani
Source: eLife. 2025 May 27;14:RP102857. doi: 10.7554/eLife.102857 (PMC12113272; doi:10.7554/eLife.102857)
Supplement: Figure 4—figure supplement 1—source data 2. [file elife-102857-fig4-figsupp1-data2.zip]

Archive with 3 entries (2 files):
- figure 4 supplementary 1 source data 1 marked/
- figure 4 supplementary 1 source data 1 marked/figure 4 supplementary 1 source data 1 marked.pdf
- figure 4 supplementary 1 source data 1 marked/figure 4 supplementary 1 source data 2 marked.pdf
