# Supplementary material for: Scrutinized lipid utilization disrupts Amphotericin-B responsiveness in clinical isolates of Leishmania donovani
Source: eLife. 2025 May 27;14:RP102857. doi: 10.7554/eLife.102857 (PMC12113272; doi:10.7554/eLife.102857)
Supplement: Figure 5—source data 2. [file elife-102857-fig5-data2.zip]

Archive with 2 entries (1 files):
- Figure 5 source data 1 marked/
- Figure 5 source data 1 marked/Figure 5 source data 1 marked.pdf
