# Supplementary material for: Scrutinized lipid utilization disrupts Amphotericin-B responsiveness in clinical isolates of Leishmania donovani
Source: eLife. 2025 May 27;14:RP102857. doi: 10.7554/eLife.102857 (PMC12113272; doi:10.7554/eLife.102857)
Supplement: Figure 6—source data 1. [file elife-102857-fig6-data1.zip]

Archive with 14 entries (10 files):
- Figure 6 source data/
- Figure 6 source data/Figure 6 source data 1/
- Figure 6 source data/Figure 6 source data 1/b actin.tif
- Figure 6 source data/Figure 6 source data 1/ladder (2).tif
- Figure 6 source data/Figure 6 source data 1/ladder.tif
- Figure 6 source data/Figure 6 source data 1/srebp2.tif
- Figure 6 source data/Figure 6 source data 2 and 4/
- Figure 6 source data/Figure 6 source data 2 and 4/b actin.tif
- Figure 6 source data/Figure 6 source data 2 and 4/Final NPC-1 infection and siRNA.tif
- Figure 6 source data/Figure 6 source data 2 and 4/ladder (2).tif
- Figure 6 source data/Figure 6 source data 2 and 4/ladder.tif
- Figure 6 source data/Figure 6 source data 3/
- Figure 6 source data/Figure 6 source data 3/b actin.tif
- Figure 6 source data/Figure 6 source data 3/hmgcr.tif
