# Supplementary material for: Scrutinized lipid utilization disrupts Amphotericin-B responsiveness in clinical isolates of Leishmania donovani
Source: eLife. 2025 May 27;14:RP102857. doi: 10.7554/eLife.102857 (PMC12113272; doi:10.7554/eLife.102857)
Supplement: Figure 7—source data 1. [file elife-102857-fig7-data1.zip]

Archive with 9 entries (6 files):
- Figure 7 source data/
- Figure 7 source data/msr1/
- Figure 7 source data/msr1/b actin.tif
- Figure 7 source data/msr1/ladder b actin.jpg
- Figure 7 source data/msr1/ladder msr1.tif
- Figure 7 source data/msr1/msr1.tif
- Figure 7 source data/VATPase/
- Figure 7 source data/VATPase/ATPV0d2.tif
- Figure 7 source data/VATPase/B actin.jpg
